# Supplementary material for: Preoperative Parameters Associated with Vitrectomy Outcomes in Myopic Traction Maculopathy Without a Full-Thickness Macular Hole
Source: Life (Basel). 2026 Feb 19;16(2):356. doi: 10.3390/life16020356 (PMC12942102; doi:10.3390/life16020356)
Supplement: Supplementary file 1 [file life-16-00356-s001.zip › Supplementary File S1.xlsx]

## Sheet: Table S1. raw data
Table S1. Raw data
ID	Age	Sex	Refractive surgery history	Cataract status	Phacoemulsification	ILM peeling	Gas	AXL (mm)	preop BCVA (logMAR)	SE (D)	preop FH (μm)	ERM	VMT	FD	EZ disruption (1= absent, 0= present)	ATN classification	MAM grade	MTM grade	MNM grade	postop CFT (μm)	postop BCVA (logMAR)
1	68	2	0	1	1	1	3% C3F8	28.49	0	-14.5	298	1	1	0	1	A1T1N0	1	1	0	262	0
2	52	2	0	2	0	1	14% SF6	27.36	0.097	-0.375	197	1	0	0	1	A1T1N0	1	1	0	217	0
3	55	2	0	1	1	1	10% C3F8	26.77	0	-8.75	263	1	0	0	1	A1T1N0	1	1	0	223	0
4	50	2	0	1	1	1	10% C3F8	26.16	0.398	-3.75	331	1	0	0	1	A0T1N0	0	1	0	230	0
5	54	2	1	1	1	1	10% C3F8	27.52	0.602	-1.75	218	1	0	0	1	A1T1N0	1	1	0	292	0
6	67	2	0	1	1	1	8% C3F8	27.9	1	-11.5	202	1	1	0	1	A1T1N0	1	1	0	267	0
7	39	2	1	1	1	1	12% C3F8	29.74	0.491	-0.5	390	1	0	0	1	A1T2N0	1	2	0	218	0.041
8	57	2	0	1	1	1	10% C3F8	27.2	0.398	-6.5	544	1	1	0	1	A1T2N0	1	2	0	269	0.041
9	59	2	0	1	1	1	14% SF6	27.45	1	-7.125	133	1	1	0	1	A1T2N0	1	2	0	220	0.097
10	68	2	1	1	1	1	12% C3F8	28.73	0.699	-3.25	559	0	0	0	1	A3T2N2s	3	2	2	193	0.161
11	53	2	0	2	0	1	12% C3F8	29.96	0.398	-3	284	0	0	0	1	A2T2N0	2	2	0	FTMH	0.204
12	44	2	1	1	0	1	8% C3F8	27.6	0.491	-3.25	161	1	1	0	0	A1T1N0	1	1	0	218	0.217
13	59	2	0	1	1	1	12% C3F8	30.17	1	-15.875	565	1	1	0	1	A3T2N1	3	2	1	160	0.217
14	65	2	0	2	0	1	10% C3F8	30.45	0.491	-2.875	461	1	1	1	0	A3T3N0	3	3	0	151	0.301
15	65	2	0	2	0	1	10% C3F8	31.09	0.699	-4.125	462	1	1	1	0	A3T3N0	3	3	0	123	0.301
16	72	2	1	1	1	1	10% C3F8	28.85	1	-7.5	538	1	1	1	0	A2T3N0	2	3	0	195	0.301
17	63	2	0	2	0	1	8% C3F8	29.82	0.699	-1.25	376	0	0	0	1	A1T1N0	1	1	0	147	0.301
18	55	2	0	1	1	1	10% C3F8	26.98	1.301	-8.75	131	1	1	0	1	A1T2N0	1	2	0	191	0.477
19	57	2	1	1	1	1	10% C3F8	30.07	0.699	-7.5	352	1	1	0	1	A1T1N0	1	1	0	257	0.301
20	72	2	0	1	1	1	12% C3F8	30	0.602	-20.25	334	1	1	1	0	A3T3N0	3	3	0	98	0.301
21	67	2	0	1	1	1	12% C3F8	27.75	0.699	-16.375	582	1	0	0	1	A1T1N0	1	1	0	119	0.398
22	54	1	1	1	0	1	10% C3F8	27.38	0.097	-1	341	0	1	0	1	A1T1N0	1	1	0	222	0.491
23	72	1	0	1	1	1	10% C3F8	27.35	0.699	-5.25	402	1	1	0	1	A1T2N0	1	2	0	308	0.525
24	64	1	0	1	1	1	10% C3F8	30.28	2	-16.5	468	1	0	0	1	A1T2N0	1	2	0	222	0.204
25	74	2	0	2	0	1	10% C3F8	27.27	1	-3	826	1	1	1	0	A2T3N2s	2	3	2	199	0.699
26	63	2	0	2	0	1	8% C3F8	29.82	0.903	-2.875	474	1	0	0	1	A1T1N0	1	1	0	205	0.602
27	74	2	0	1	1	1	8% C3F8	29.97	2	-23.5	483	1	1	0	1	A2T2N0	2	2	0	182	0.903
28	64	1	0	1	1	1	12% C3F8	29.1	2	-16.25	1242	1	1	1	0	A2T3N0	2	3	0	297	1.301
29	45	1	1	0	0	1	8% C3F8	26.07	0.301	-0.5	496	1	0	0	1	A1T1N0	1	1	0	339	0.301
30	52	2	1	1	1	1	8% C3F8	26.12	0.097	-2.75	263	1	0	0	1	A1T1N0	1	1	0	225	0
31	73	2	0	1	1	1	6% C3F8	29.21	0.699	-10.25	256	0	0	0	1	A1T1N0	1	1	0	138	0.699
32	75	2	0	1	1	1	12% C3F8	28.69	1.301	-14	349	1	0	1	0	A2T3N0	2	3	0	117	0.491
33	75	2	0	1	1	1	12% C3F8	28.57	0.699	-14	506	0	0	0	1	A1T1N0	1	1	0	255	0
		ID number 11 developed a full-thickness macular hole (FTMH) 6 months postoperatively, and was excluded from the 12-month postoperative analysis.
		As a result, total number of eyes for analysis was 32.
			Sex (M=0, F=1)						<Abbreviations>
			Phacoemulsification (1:done 0: vitrectomy only)						ILM = internal limiting membrane
			ILM peeling (1:done, 0: not peeled)						C₃F₈= perfluoropropane.
			Cataract status (0: media clear, 1: Cataract , 2: Pseudophakia)						SF₆= sulfur hexafluoride
			Refractive surgery (1:done, 0: not done)						AXL = axial length
			ERM (1: present, 0: absent)						SE = spherical equivalent
			VMT (1: present, 0: absent)						BCVA = best-corrected visual acuity
			Foveal detachment (1: present, 0: absent)						logMAR = logarithm of the minimum angle of resolution
			EZ disruption (1: absent, 0: present)						ERM = epiretinal membrane
									VMT = vitreomacular traction
									MAM = myopic atrophy maculopathy
									MTM = myopic traction maculopathy
									MNM = myopic neovascular maculopathy
									FH = foveal height
									EZ = ellipsoid zone
									FD = foveal detachment
									CFT = central foveal thickness
