# Supplementary material for: Preoperative Parameters Associated with Vitrectomy Outcomes in Myopic Traction Maculopathy Without a Full-Thickness Macular Hole
Source: Life (Basel). 2026 Feb 19;16(2):356. doi: 10.3390/life16020356 (PMC12942102; doi:10.3390/life16020356)
Supplement: Supplementary file 1 [file life-16-00356-s001.zip › Supplementary File S2.xlsx]

## Sheet: Sheet1
ID	BCVA Course and Cataract Surgery	Age	Sex	Refractive surgery history	Cataract status	Phacoemulsification	ILM peeling	Gas	AXL (mm)	preop BCVA (logMAR)	SE (D)	preop FH (μm)	ERM	VMT	FD	EZ disruption (1= absent, 0= present)	ATN classification	MAM grade	MTM grade	MNM grade	postop CFT (μm)	postop BCVA (logMAR)
12		44	2	1	1	0	1	8% C3F8	27.6	0.491	-3.25	161	1	1	0	0	A1T1N0	1	1	0	218	0.217
	2023. 5. 2. Preop BCVA (logMAR) 0.491
	2023. 5. 8: TPPV (OS)
	2024. 7. 2: Postop BCVA (logMAR) 0.217
	2025. 10. 27 Cat op (OS)
22		54	1	1	1	0	1	10% C3F8	27.38	0.097	-1	341	0	1	0	1	A1T1N0	1	1	0	222	0.491
	2016. 9. 7 Preop BCVA (logMAR) 0.097
	2016. 9. 19 TPPV (OD)
	2017. 7. 27 Postop BCVA (logMAR) 0.491
	2018. 2. 5 ICL removal + Cat op (OD)
29		45	1	1	0	0	1	8% C3F8	26.07	0.301	-0.5	496	1	0	0	1	A1T1N0	1	1	0	339	0.301
	2024. 10. 1 Preop BCVA (logMAR) 0.301
	2024. 10. 14 TPPV (OD)
	2025. 4. 11 Posto BCVA (logMAR) 0.301
	2025. 7. 21 Cat op (OD)
	2025. 9. 16 Postop BCVA (longMAR) 0.301
