# Supplementary material for: Preoperative Parameters Associated with Vitrectomy Outcomes in Myopic Traction Maculopathy Without a Full-Thickness Macular Hole
Source: Life (Basel). 2026 Feb 19;16(2):356. doi: 10.3390/life16020356 (PMC12942102; doi:10.3390/life16020356)
Supplement: Supplementary file 1 [file life-16-00356-s001.zip › Supplementary File S3.xlsx]

## Sheet: Sheet1
ID		Age	Sex	Refractive surgery history	Cataract status	Phacoemulsification	ILM peeling	Gas	AXL (mm)	preop BCVA (logMAR)	SE (D)	preop FH (μm)	ERM	VMT	FD	EZ disruption (1= absent, 0= present)	ATN classification	MAM grade	MTM grade	MNM grade	postop CFT (μm)	postop BCVA (logMAR)
19		57	2	1	1	1	1	10% C3F8	30.07	0.699	-7.5	352	1	1	0	1	A1T1N0	1	1	0	257	0.301
	2022.12.5 : TPPV(OD)
	2023.2.21 : PCO(OD) first noticed: sc 0.16+1		sc logMAR 0.80
	2023.4.11 : sc 0.2+1, MR 0.5-2		sc logMAR 0.698, BCVA logMAR 0.301
	2023.6.23 : cc 0.5-2		cc logMAR 0.301
	2023.8.19 : YAG (OD) done
	2023.12.5 : POD 1yr cc 0.5-2		cc logMAR 0.301
20		72	2	0	1	1	1	12% C3F8	30	0.602	-20.25	334	1	1	1	0	A3T3N0	3	3	0	98	0.301
	2014.2.11 : TPPV(OS)
	2014.4.25 : PCO(OS) first noticed: sc 0.2		sc logMAR 0.698
	2014.7.9 sc 0.32-2 MR 0.5-2		sc logMAR 0.495, BCVA logMAR 0.301
	2014.11.8 YAG(OS) done
	2015.3.19 : POD 1yr cc 0.5-2		cc logMAR 0.301
